# Supplementary material for: The presence of broadly neutralizing anti-SARS-CoV-2 RBD antibodies elicited by primary series and booster dose of COVID-19 vaccine
Source: PLoS Pathog. 2024 Jun 10;20(6):e1012246. doi: 10.1371/journal.ppat.1012246 (PMC11192315; doi:10.1371/journal.ppat.1012246)
Supplement: S1 Data — (XLSX) [file ppat.1012246.s001.xlsx]

## Sheet: Fig. 2
IW-11C	NT against wild type				NT against BA.1				NT against BA.2				NT against BA.4/5				NT against BQ.1.1				NT against XBB.1.5				NT against XBB.1.16
	mAb conc. (μg/mL)	Inhibition (%)			mAb conc. (μg/mL)	Inhibition (%)			mAb conc. (μg/mL)	Inhibition (%)			mAb conc. (μg/mL)	Inhibition (%)			mAb conc. (μg/mL)	Inhibition (%)			mAb conc. (μg/mL)	Inhibition (%)			mAb conc. (μg/mL)	Inhibition (%)
	63.1313	99.3311	100.004		63.1313	98.0185	98.2959		63.1313	100	99.8908		63.1313	98.9488	99.4637		63.1313	93.6689	88.9205		63.1313	97.3333	97.2658		63.1313	99.2467	100
	15.7828	97.4499	98.6094		15.7828	81.337	84.381		15.7828	91.3494	94.2966		15.7828	90.1319	86.292		15.7828	60.3067	61.2464		15.7828	73.7722	73.8059		15.7828	86.6908	87.6674
	3.94571	79.449	88.6487		3.94571	51.3629	54.5113		3.94571	45.013	59.5033		3.94571	53.2983	51.6679		3.94571	37.2821	21.009		3.94571	33.8397	27.6287		3.94571	65.8203	54.9665
	0.986427	70.1717	63.439		0.986427	28.552	31.068		0.986427	24.6555	37.7268		0.986427	28.6496	28.0704		0.986427	21.3305	21.108		0.986427	-3.12236	0.016878		0.986427	31.4732	44.4755
	0.246607	54.2484	60.1224		0.246607	7.4295	23.2806		0.246607	18.379	38.218		0.246607	15.3491	29.5935		0.246607	23.1359	13.0704		0.246607	-3.72996	2.4135		0.246607	20.731	19.7824
	0.0616517	51.6486	54.0756		0.0616517	17.5506	15.4609		0.0616517	17.5604	28.203		0.0616517	-6.1032	8.9778		0.0616517	17.2499	14.4306		0.0616517	-5.72152	-9.63713		0.0616517	20.9263	28.4319
	0.0154129	41.68	42.5702		0.0154129	18.3135	18.4919		0.0154129	10.2197	14.6678		0.0154129	-2.9068	19.4036		0.0154129	11.7349	15.6177		0.0154129	-17.0295	-6.53165		0.0154129	18.8058	18.0525
	0.0038532	17.0719	24.9713		0.0038532	-2.8183	19.6496		0.0038532	7.2452	26.2655		0.0038532	5.6527	15.1561		0.0038532	13.0209	-16.9779		0.0038532	-18.3122	2.21097		0.0038532	-1.19978	19.9498
IW-12A	mAb conc. (μg/mL)	Inhibition (%)			mAb conc. (μg/mL)	Inhibition (%)			mAb conc. (μg/mL)	Inhibition (%)			mAb conc. (μg/mL)	Inhibition (%)			mAb conc. (μg/mL)	Inhibition (%)			mAb conc. (μg/mL)	Inhibition (%)			mAb conc. (μg/mL)	Inhibition (%)
	54.1712	99.692	99.5711		54.1712	98.4204	98.3897		54.1712	99.6786	100		54.1712	42.4927	53.0368		54.1712	11.8045	13.7027		54.1712	33.7825	37.7478		54.1712	31.0445	24.6938
	13.5428	98.1549	99.187		13.5428	95.337	96.976		13.5428	98.6267	99.4449		13.5428	8.5572	26.2587		13.5428	21.9362	17.5466		13.5428	0.44273	4.94707		13.5428	34.3972	25.8221
	3.3857	86.3147	88.9913		3.3857	86.8771	84.2789		3.3857	80.2776	90.4748		3.3857	2.3933	17.8596		3.3857	17.333	20.56		3.3857	8.18094	-0.28874		3.3857	25.6286	11.2186
	0.846425	77.5566	80.0966		0.846425	61.2352	53.0486		0.846425	56.0555	55.5296		0.846425	-18.0402	21.2915		0.846425	18.2347	27.0851		0.846425	-15.3032	11.6073		0.846425	11.6054	9.57447
	0.211606	68.669	71.3377		0.211606	26.5704	30.9826		0.211606	14.7991	25.1717		0.211606	-9.5281	3.7254		0.211606	20.038	10.452		0.211606	0.94321	20.924		0.211606	43.617	25.2418
	0.052902	56.2967	63.3833		0.052902	-0.8804	14.5397		0.052902	2.6735	24.0906		0.052902	-11.7408	11.7182		0.052902	11.6621	18.1398		0.052902	-9.56689	2.02117		0.052902	20.8575	14.3133
	0.013225	42.8263	44.9004		0.013225	-1.5591	4.0457		0.013225	9.9196	16.9028		0.013225	-8.6024	3.2965		0.013225	7.6759	17.2381		0.013225	-1.67469	17.3051		0.013225	25.5319	17.3759
	0.003306	24.1335	31.5601		0.003306	-6.3972	11.5822		0.003306	11.3221	2.7027		0.003306	-16.3016	9.4604		0.003306	17.0246	10.4046		0.003306	-6.25602	35.5149		0.003306	29.8195	27.4017
IY-2A	mAb conc. (μg/mL)	Inhibition (%)			mAb conc. (μg/mL)	Inhibition (%)			mAb conc. (μg/mL)	Inhibition (%)			mAb conc. (μg/mL)	Inhibition (%)			mAb conc. (μg/mL)	Inhibition (%)			mAb conc. (μg/mL)	Inhibition (%)			mAb conc. (μg/mL)	Inhibition (%)
	55.8347	98.5326	98.0782		55.8347	100.016	100		55.8347	100	99.9		55.8347	99.98	99.98		55.8347	99.9558	99.9558		55.8347	100	99.9031		55.8347	99.9418	99.9127
	13.9587	98.6063	97.6847		13.9587	99.5927	100.032		13.9587	99.97	99.93		13.9587	99.96	99.98		13.9587	99.9116	99.9558		13.9587	99.2729	99.6122		13.9587	100	99.7382
	3.48967	95.109	97.1622		3.48967	92.9048	96.0256		3.48967	99.86	99.93		3.48967	99.9	100		3.48967	97.1719	96.9951		3.48967	97.3825	90.0145		3.48967	98.1094	96.8296
	0.872418	86.3082	86.7773		0.872418	71.6706	72.3895		0.872418	83.34	86.1		0.872418	88.71	91		0.872418	77.574	71.3213		0.872418	59.9612	43.3349		0.872418	80.192	56.8063
	0.218104	75.1436	78.9601		0.218104	38.6928	39.7051		0.218104	49.87	36.7		0.218104	51.73	55.11		0.218104	41.825	33.0093		0.218104	30.2472	-0.872516		0.218104	57.3008	25.4799
	0.0545261	66.6387	64.1484		0.0545261	32.944	26.5195		0.0545261	28.73	-0.83		0.0545261	21.43	22.98		0.0545261	22.3376	9.6774		0.0545261	11.779	15.6083		0.0545261	22.7167	1.16347
	0.0136315	44.3162	45.0481		0.0136315	9.56475	28.0928		0.0136315	18.39	9.48		0.0136315	11.63	6.04		0.0136315	17.6757	17.9187		0.0136315	10.858	-18.3228		0.0136315	27.8069	3.31588
	0.0034079	11.2116	21.0181		0.0034079	16.3973	22.0248		0.0034079	8.89	20.34		0.0034079	8.74	9.57		0.0034079	23.1993	2.1874		0.0034079	14.0087	-40.6689		0.0034079	43.1646	-0.814427
JC-7A	mAb conc. (μg/mL)	Inhibition (%)			mAb conc. (μg/mL)	Inhibition (%)			mAb conc. (μg/mL)	Inhibition (%)			mAb conc. (μg/mL)	Inhibition (%)			mAb conc. (μg/mL)	Inhibition (%)			mAb conc. (μg/mL)	Inhibition (%)			mAb conc. (μg/mL)	Inhibition (%)
	66.357	98.1439	99.42		66.357	99.1755	99.9066		66.357	100	99.3514		66.357	99.5453	99.565		66.357	94.7518	90.1449		66.357	99.6198	98.8323		66.357	99.2467	100
	16.5892	98.1148	98.0858		16.5892	80.5065	85.0916		16.5892	85.7027	88.8108		16.5892	85.3499	87.1095		16.5892	62.8354	62.028		16.5892	76.076	71.1609		16.5892	86.6908	87.6674
	4.14731	86.8039	85.8759		4.14731	32.1137	51.8248		4.14731	47.6216	42.5946		4.14731	54.4682	55.3578		4.14731	44.1225	30.5153		4.14731	26.0557	26.6259		4.14731	65.8203	54.9665
	1.03683	57.8016	57.4536		1.03683	16.1956	28.2343		1.03683	19.0541	30.3243		1.03683	31.1981	26.6904		1.03683	25.0059	27.9981		1.03683	1.45282	-10.224		1.03683	31.4732	44.4755
	0.259207	49.2749	46.4907		0.259207	2.8405	3.9904		0.259207	9.9189	12.5946		0.259207	22.1234	30.9213		0.259207	28.4493	28.7818		0.259207	-11.8262	-14.2159		0.259207	20.731	19.7824
	0.0648018	42.2854	39.5012		0.0648018	10.8466	18.7218		0.0648018	18.5676	24.8649		0.0648018	19.7904	26.4334		0.0648018	21.9425	24.7447		0.0648018	-18.9952	-14.8405		0.0648018	20.9263	28.4319
	0.0162004	14.1821	24.884		0.0162004	3.9563	21.2292		0.0162004	13.1892	22.027		0.0162004	18.624	20.3638		0.0162004	23.4861	18.5704		0.0162004	-13.021	-20.3259		0.0162004	18.8058	18.0525
	0.0040501	24.0719	7.7726		0.0040501	13.7805	40.389		0.0040501	11.8649	23.5676		0.0040501	3.6378	15.9154		0.0040501	9.5464	13.5597		0.0040501	-24.8065	-29.0428		0.0040501	-1.19978	19.9498
JC-7C	mAb conc. (μg/mL)	Inhibition (%)			mAb conc. (μg/mL)	Inhibition (%)			mAb conc. (μg/mL)	Inhibition (%)			mAb conc. (μg/mL)	Inhibition (%)			mAb conc. (μg/mL)	Inhibition (%)			mAb conc. (μg/mL)	Inhibition (%)			mAb conc. (μg/mL)	Inhibition (%)
	71.5308	95.8211	97.1702		71.5308	94.4347	96.5727		71.5308	95.2743	95.2419		71.5308	98.2875	99.4862		71.5308	97.7901	96.7102		71.5308	99.2019	99.3017		71.5308	31.0445	24.6938
	17.8827	95.4898	93.0076		17.8827	79.7823	73.2491		17.8827	53.7466	66.4671		17.8827	75.5596	72.2324		17.8827	76.0171	65.4194		17.8827	70.9939	69.5723		17.8827	34.3972	25.8221
	4.47067	83.531	86.8981		4.47067	52.1676	46.2215		4.47067	23.062	36.4622		4.47067	33.0642	27.8043		4.47067	30.4119	27.6745		4.47067	25.9509	16.9722		4.47067	25.6286	11.2186
	1.11767	80.2925	69.447		1.11767	40.9969	35.4484		1.11767	4.5153	18.1745		1.11767	4.685	11.0703		1.11767	13.4355	20.7936		1.11767	0.03741	-5.69897		1.11767	11.6054	9.57447
	0.279417	65.3355	67.2093		0.279417	37.3584	31.2756		0.279417	3.8356	-3.3501		0.279417	-21.7125	10.6789		0.279417	12.4561	17.3782		0.279417	7.37	-3.77853		0.279417	43.617	25.2418
	0.0698543	58.134	61.5154		0.0698543	33.3744	20.4209		0.0698543	0.8254	2.1848		0.0698543	-13.2966	4.0245		0.0698543	25.0879	22.2752		0.0698543	-9.5149	-8.09328		0.0698543	20.8575	14.3133
	0.0174636	40.482	39.6932		0.0174636	34.3102	18.8948		0.0174636	-12.6396	11.9275		0.0174636	-13.5413	-2.1407		0.0174636	21.8232	17.2275		0.0174636	-2.7809	-12.7073		0.0174636	25.5319	17.3759
	0.0043659	27.1916	28.0858		0.0043659	17.3271	12.1545		0.0043659	-17.0092	1.7964		0.0043659	-16.0612	-4.0245		0.0043659	15.1431	15.7207		0.0043659	-12.6325	-4.32722		0.0043659	29.8195	27.4017
JD-2B	mAb conc. (μg/mL)	Inhibition (%)			mAb conc. (μg/mL)	Inhibition (%)			mAb conc. (μg/mL)	Inhibition (%)			mAb conc. (μg/mL)	Inhibition (%)			mAb conc. (μg/mL)	Inhibition (%)			mAb conc. (μg/mL)	Inhibition (%)			mAb conc. (μg/mL)	Inhibition (%)
	58.548	97.1885	97.4981		58.548	99.9052	99.9828		58.548	100	99.602		58.548	99.8162	99.7611		58.548	93.8894	85.1695		58.548	99.9771	99.5191		58.548	99.9418	99.9127
	14.637	88.5478	90.6887		14.637	98.1635	97.879		14.637	99.3781	99.3035		14.637	96.1595	97.9236		14.637	61.5745	54.9286		14.637	99.7252	99.6565		14.637	100	99.7382
	3.65925	73.4847	79.4945		3.65925	91.1022	95.5408		3.65925	99.8507	97.0149		3.65925	84.8769	88.9011		3.65925	34.0767	32.8501		3.65925	85.7552	89.763		3.65925	98.1094	96.8295
	0.914813	70.5442	79.4687		0.914813	75.8079	87.1172		0.914813	84.7015	88.4577		0.914813	53.8221	52.0764		0.914813	14.9643	22.7252		0.914813	52.6852	59.5557		0.914813	80.192	56.8063
	0.228703	67.707	70.1573		0.228703	56.7854	70.1511		0.228703	51.5672	49.801		0.228703	32.7821	23.4289		0.228703	13.2471	16.9492		0.228703	26.6003	23.4169		0.228703	57.3008	25.4799
	0.0571758	58.731	60.8976		0.0571758	38.6493	42.2162		0.0571758	18.3333	29.3532		0.0571758	14.9761	7.9015		0.0571758	9.8573	23.2828		0.0571758	21.9283	1.54586		0.0571758	22.7167	1.16347
	0.0142939	37.8643	36.8842		0.0142939	39.69	28.9126		0.0142939	3.8806	4.9502		0.0142939	11.3377	13.9471		0.0142939	10.281	22.0562		0.0142939	11.8745	9.0805		0.0142939	27.8069	3.3159
	0.0035735	17.2556	32.1898		0.0035735	28.8419	24.0093		0.0035735	4.7015	-0.0249		0.0035735	19.4414	8.5447		0.0035735	13.3586	14.4068		0.0035735	6.859	-9.8821		0.0035735	43.1646	-0.8144
JE-5C	mAb conc. (μg/mL)	Inhibition (%)			mAb conc. (μg/mL)	Inhibition (%)			mAb conc. (μg/mL)	Inhibition (%)			mAb conc. (μg/mL)	Inhibition (%)			mAb conc. (μg/mL)	Inhibition (%)			mAb conc. (μg/mL)	Inhibition (%)			mAb conc. (μg/mL)	Inhibition (%)
	66.6667	99.6698	99.9682		6.66667	99.1514	99.0913		66.6667	99.8267	99.9422		66.6667	99.9314	99.4512		66.6667	99.7257	99.04		66.6667	99.3608	99.7869		66.6667	99.9784	100
	16.6667	100.012	99.5618		1.66667	99.5787	98.7242		16.6667	99.8267	99.9422		16.6667	99.0739	98.7995		16.6667	96.7771	95.2914		16.6667	97.4697	94.4333		16.6667	96.8666	98.5305
	4.16667	99.9619	99.8158		0.416667	98.4172	98.4413		4.16667	99.9422	99.9422		4.16667	96.8445	97.7705		4.16667	85.4171	81.8057		4.16667	76.6147	76.3484		4.16667	73.463	76.3587
	1.04167	98.9204	99.5046		0.104167	96.0557	97.1342		1.04167	100	99.9422		1.04167	94.7693	95.7126		1.04167	61.44	55.8171		1.04167	40.4981	32.6408		1.04167	38.2172	31.7774
	0.260417	96.4036	96.3972		0.0260417	87.8795	89.7397		0.260417	99.8845	99.6245		0.260417	89.6244	87.9266		0.260417	39.1543	39.6114		0.260417	14.7689	10.9602		0.260417	1.0913	10.8374
	0.0651042	85.1424	78.8767		0.00651042	60.6728	56.5787		0.0651042	94.426	95.8412		0.0651042	74.9443	74.8071		0.0651042	22.7657	12.2743		0.0651042	-13.8634	-4.7277		0.0651042	-3.987	1.826
	0.016276	60.0815	57.0446		0.0016276	42.3663	32.3498		0.016276	72.7365	69.213		0.016276	39.6844	49.4769		0.016276	31.1314	17.5543		0.016276	-14.2629	-8.057		0.016276	-5.2404	-7.7256
	0.004069	24.7814	37.0885		0.0004069	16.6244	18.4058		0.004069	38.1083	45.5596		0.004069	20.048	30.818		0.004069	21.28	7.0857		0.004069	-15.4348	1.6647		0.004069	6.5154	1.6532
JE-2A	mAb conc. (μg/mL)	Inhibition (%)			mAb conc. (μg/mL)	Inhibition (%)			mAb conc. (μg/mL)	Inhibition (%)			mAb conc. (μg/mL)	Inhibition (%)			mAb conc. (μg/mL)	Inhibition (%)			mAb conc. (μg/mL)	Inhibition (%)			mAb conc. (μg/mL)	Inhibition (%)
	57.4713	94.2462	90.2762		57.4713	99.6474	99.344		57.4713	99.874	100		57.4713	87.9418	86.3376		57.4713	-9.8539	-4.4979		57.4713	37.0454	29.4051		57.4713	36.4519	33.6937
	14.3678	86.8239	93.2969		14.3678	98.7372	98.9668		14.3678	98.3624	95.717		14.3678	43.8695	38.7748		14.3678	20.5385	-19.049		14.3678	9.27544	-1.63519		14.3678	8.782	12.82
	3.59195	77.0713	107.624		3.59195	97.5892	98.5404		3.59195	81.6082	80.2225		3.59195	22.5914	13.2658		3.59195	10.9997	8.4503		3.59195	9.02171	4.22893		3.59195	-3.66284	5.51633
	0.897989	93.5558	87.6008		0.897989	86.5214	87.4431		0.897989	34.999	51.963		0.897989	7.9418	21.7453		0.897989	14.2366	14.9241		0.897989	6.62532	-5.1311		0.897989	-7.78906	9.64254
	0.224497	93.8148	103.654		0.224497	68.5049	69.6455		0.224497	31.7237	42.9771		0.224497	7.7832	19.3125		0.224497	23.2885	12.7184		0.224497	-6.99182	-1.1841		0.224497	0.286849	-1.89762
	0.056124	79.4016	78.1933		0.056124	28.252	35.2229		0.056124	20.5123	27.8606		0.056124	1.5425	21.3398		0.056124	13.2054	7.992		0.056124	-7.8658	-3.38314		0.056124	-10.7679	5.95763
	0.014031	52.1289	50.748		0.014031	16.6684	30.6546		0.014031	15.3055	31.0099		0.014031	14.253	13.7241		0.014031	21.6557	16.0126		0.014031	0.366507	1.5788		0.014031	3.46425	-6.66373
	0.003508	11.7377	17.7791		0.003508	21.386	0.6683		0.003508	7.1594	8.755		0.003508	17.4614	17.532		0.003508	16.6428	12.0023		0.003508	-9.07809	3.5523		0.003508	-10.2383	5.03089
JE-5A	mAb conc. (μg/mL)	Inhibition (%)			mAb conc. (μg/mL)	Inhibition (%)			mAb conc. (μg/mL)	Inhibition (%)			mAb conc. (μg/mL)	Inhibition (%)			mAb conc. (μg/mL)	Inhibition (%)			mAb conc. (μg/mL)	Inhibition (%)			mAb conc. (μg/mL)	Inhibition (%)
	62.8535	99.4104	99.9158		62.8535	99.7714	98.9475		62.8535	99.9472	99.9472		62.8535	99.6565	99.8111		62.8535	70.9705	74.6595		62.8535	57.4932	62.4796		62.8535	73.0684	72.3708
	15.7134	99.7473	99.1156		15.7134	96.4196	95.7267		15.7134	99.3403	99.182		15.7134	97.3205	95.7231		15.7134	42.7923	50.6243		15.7134	31.2534	16.6485		15.7134	35.8207	31.9522
	3.92835	98.1891	98.1891		3.92835	91.2904	91.5923		3.92835	95.4611	95.6459		3.92835	86.2934	86.0873		3.92835	22.4177	39.5573		3.92835	13.406	13.7875		3.92835	20.3467	17.4506
	0.982087	98.3786	95.0937		0.982087	82.7793	80.098		0.982087	86.5154	87.0695		0.982087	69.7355	63.1398		0.982087	15.0114	30.4767		0.982087	12.9428	-4.0327		0.982087	17.1335	0.792728
	0.245522	93.2617	86.2287		0.245522	66.1456	61.6714		0.245522	69.178	63.3989		0.245522	46.7709	49.9313		0.245522	16.4586	22.7015		0.245522	11.9074	2.31608		0.245522	22.5452	-3.87908
	0.06138	69.7199	73.8892		0.06138	32.0639	29.2262		0.06138	32.5769	36.6407		0.06138	32.4802	21.8482		0.06138	14.7276	16.8842		0.06138	-3.67847	-11.8529		0.06138	17.9368	1.21552
	0.015345	47.4626	42.1984		0.015345	12.3237	17.4661		0.015345	4.4465	-3.8396		0.015345	22.8787	16.9701		0.015345	3.689	22.0488		0.015345	11.1172	-1.28065		0.015345	7.47278	-9.12166
	0.003836	32.9332	7.5595		0.003836	-5.309	4.0267		0.003836	11.5714	7.7715		0.003836	25.7128	16.3346		0.003836	-3.8876	20.5732		0.003836	5.80382	-14.1144		0.003836	7.98013	-18.4441
JE-4C	mAb conc. (μg/mL)	Inhibition (%)			mAb conc. (μg/mL)	Inhibition (%)			mAb conc. (μg/mL)	Inhibition (%)			mAb conc. (μg/mL)	Inhibition (%)			mAb conc. (μg/mL)	Inhibition (%)			mAb conc. (μg/mL)	Inhibition (%)			mAb conc. (μg/mL)	Inhibition (%)
	60.1685	99.7316	99.8466		60.1685	99.423	99.1885		60.1685	100	100		60.1685	99.5882	98.8195		60.1685	17.1104	6.4996		60.1685	98.9313	99.7112		60.1685	100	99.418
	15.0421	92.8681	97.431		15.0421	98.9721	98.5694		15.0421	99.8897	99.6966		15.0421	96.9526	93.0817		15.0421	25.0979	7.4002		15.0421	92.0855	92.0566		15.0421	92.6932	94.9995
	3.76053	84.7776	89.9156		3.76053	92.1396	93.947		3.76053	97.3797	99.1174		3.76053	79.849	80.0412		3.76053	-6.343	19.3814		3.76053	61.4962	74.0612		3.76053	72.0875	73.4239
	0.940132	76.6488	74.1948		0.940132	76.6652	81.2659		0.940132	88.774	92.3873		0.940132	60.7687	46.5752		0.940132	9.6711	25.2153		0.940132	45.1184	38.0705		0.940132	53.8097	48.6798
	0.235033	66.0276	70.5138		0.235033	35.4606	43.1034		0.235033	65.9633	70.5696		0.235033	36.1153	29.7186		0.235033	-8.1832	25.372		0.235033	17.7354	27.8741		0.235033	30.6175	34.9283
	0.058758	59.7776	64.1871		0.058758	6.1004	19.4428		0.058758	46.7384	48.0899		0.058758	33.617	27.0007		0.058758	2.78	27.5646		0.058758	20.2484	28.0763		0.058758	11.5638	13.8485
	0.01469	38.612	57.592		0.01469	-11.5337	-0.1827		0.01469	16.0943	19.2387		0.01469	19.1215	19.3411		0.01469	12.5294	22.9052		0.01469	11.5829	17.591		0.01469	10.5723	19.9483
	0.003672	-2.9908	38.1902		0.003672	-29.0325	-5.5324		0.003672	-8.8402	13.8326		0.003672	21.1531	5.9163		0.003672	4.1504	19.3031		0.003672	3.69728	11.554		0.003672	6.95118	36.3725
JH-1B	mAb conc. (μg/mL)	Inhibition (%)			mAb conc. (μg/mL)	Inhibition (%)			mAb conc. (μg/mL)	Inhibition (%)			mAb conc. (μg/mL)	Inhibition (%)			mAb conc. (μg/mL)	Inhibition (%)			mAb conc. (μg/mL)	Inhibition (%)			mAb conc. (μg/mL)	Inhibition (%)
	61.8429	98.5999	99.8923		61.8429	99.7292	98.664		61.8429	7.3816	25.0696		61.8429	-16.9943	10.9162		61.8429	-9.6578	-2.5703		61.8429	41.5641	48.2488		61.8429	33.6063	37.6769
	15.4607	92.6225	93.2149		15.4607	98.5797	97.9352		15.4607	8.3101	11.1421		15.4607	0.8467	-0.7862		15.4607	0.654	-3.1483		15.4607	47.6411	35.359		15.4607	29.4654	35.1269
	3.86518	56.112	60.3123		3.86518	87.5226	88.7431		3.86518	1.9034	20.5664		3.86518	-2.026	-4.7173		3.86518	4.5475	-2.692		3.86518	45.4342	38.5575		3.86518	21.5113	29.793
	0.966296	31.8255	33.9795		0.966296	70.3223	68.4861		0.966296	-13.324	8.4494		0.966296	8.0133	18.9598		0.966296	-4.8517	1.0494		0.966296	35.423	19.0149		0.966296	12.1301	29.2081
	0.241574	20.7324	17.9321		0.241574	33.273	18.6098		0.241574	-32.4513	0.8821		0.241574	23.3444	17.9619		0.241574	2.9962	15.1331		0.241574	40.7005	26.7552		0.241574	8.12961	16.9493
	0.060393	12.1163	10.3931		0.060393	22.4722	24.8981		0.060393	-26.2303	4.2711		0.060393	18.1736	17.4478		0.060393	18.1141	10.0228		0.060393	21.6696	19.3347		0.060393	20.2246	23.1489
	0.015098	13.0856	17.9321		0.015098	2.9435	1.7747		0.015098	-32.2191	7.8459		0.015098	17.599	19.9577		0.015098	8.5627	12.1825		0.015098	48.5687	33.408		0.015098	13.6273	23.9911
	0.003775	-6.3543	-9.2623		0.003775	-4.4504	0.9719		0.003775	-2.3213	13.0455		0.003775	12.156	8.4669		0.003775	12.4259	3.2091		0.003775	31.297	31.9687		0.003775	16.4581	14.025
JH-11A	mAb conc. (μg/mL)	Inhibition (%)			mAb conc. (μg/mL)	Inhibition (%)			mAb conc. (μg/mL)	Inhibition (%)			mAb conc. (μg/mL)	Inhibition (%)			mAb conc. (μg/mL)	Inhibition (%)			mAb conc. (μg/mL)	Inhibition (%)			mAb conc. (μg/mL)	Inhibition (%)
	6.91563	100	100		69.1563	97.5094	98.0627		6.91563	99.7854	100		69.1563	100	99.9078		69.1563	99.8967	99.5609		69.1563	99.9705	100		69.1563	100	99.9225
	1.72891	99.9098	99.9549		17.2891	94.1665	92.2858		1.72891	100	99.9732		17.2891	100	99.9539		17.2891	98.8118	98.0111		17.2891	100	100		17.2891	99.8709	99.9742
	0.432227	99.8197	99.7295		4.32227	88.4059	83.3356		0.432227	99.5976	99.3562		4.32227	99.9078	99.9078		4.32227	90.2622	88.919		4.32227	99.499	98.3201		4.32227	99.2254	99.5094
	0.108057	99.5943	99.9098		1.08057	64.6552	58.6052		0.108057	96.03	98.0955		1.08057	99.7234	99.3086		1.08057	74.0152	65.9563		1.08057	91.7182	92.0424		1.08057	93.1319	93.1836
	0.027014	99.0534	98.8731		0.270142	29.0476	14.4967		0.027014	91.2822	91.765		0.270142	95.9899	95.4828		0.270142	49.6578	56.9418		0.270142	78.603	61.8037		0.270142	72.6827	73.922
	0.006754	94.2303	96.5292		0.067535	21.7226	6.9437		0.006754	76.6094	70.4399		0.067535	86.9094	88.2461		0.067535	46.1191	29.7947		0.067535	47.3033	45.8002		0.067535	37.542	41.7506
	0.001688	77.6876	79.0399		0.016884	-3.7458	-4.3936		0.001688	49.1416	48.4174		0.016884	49.3893	56.9947		0.016884	35.7613	29.5364		0.016884	26.2305	27.6746		0.016884	28.221	26.3878
	0.000422	43.0696	44.4219		0.004221	-19.1129	-34.5328		0.000422	31.2768	25.617		0.004221	-4.3558	7.398		0.004221	27.8058	0.1421		0.004221	14.3531	10.6395		0.004221	23.4702	28.8407
JH-8B	mAb conc. (μg/mL)	Inhibition (%)			mAb conc. (μg/mL)	Inhibition (%)			mAb conc. (μg/mL)	Inhibition (%)			mAb conc. (μg/mL)	Inhibition (%)			mAb conc. (μg/mL)	Inhibition (%)			mAb conc. (μg/mL)	Inhibition (%)			mAb conc. (μg/mL)	Inhibition (%)
	69.1563	99.8074	99.8899		69.1563	98.4855	98.4504		69.1563	99.9719	99.9719		69.1563	99.8371	100		69.1563	99.143	99.3652		69.1563	99.8829	99.8829		69.1563	100	99.8725
	17.2891	99.8899	100		17.2891	94.5117	96.628		17.2891	99.9719	100		17.2891	99.4789	99.1857		17.2891	97.3338	97.2068		17.2891	99.5903	99.5903		17.2891	99.7025	99.8513
	4.32227	100	100		4.32227	87.4352	90.4267		4.32227	99.1578	99.7473		4.32227	96.3521	97.7201		4.32227	85.4944	86.637		4.32227	97.4832	98.9172		4.32227	98.8952	99.3201
	1.08057	99.5598	99.5598		1.08057	78.2371	79.7878		1.08057	97.2768	96.7434		1.08057	93.5673	91.5642		1.08057	60.3872	66.3228		1.08057	85.9233	87.2403		1.08057	83.8521	85.5094
	0.270142	98.2666	98.074		0.270142	57.7275	63.3827		0.270142	88.9107	91.2128		0.270142	78.3405	78.5848		0.270142	33.4074	38.8351		0.270142	49.7512	47.5856		0.270142	49.7503	52.6187
	0.067535	89.1319	87.8663		0.067535	26.7899	42.3685		0.067535	65.3285	74.5649		0.067535	48.3918	52.4306		0.067535	24.5517	25.853		0.067535	20.2224	22.6222		0.067535	4.83374	15.4998
	0.016884	63.6264	60.9025		0.016884	19.4271	27.87		0.016884	26.2493	36.0752		0.016884	28.6866	27.856		0.016884	6.8719	12.1409		0.016884	-1.90225	7.37489		0.016884	-7.70211	-11.3354
	0.004221	30.0592	34.5164		0.004221	3.1876	20.4317		0.004221	9.6575	-6.822		0.004221	27.9375	33.5396		0.004221	5.7292	25.5674		0.004221	-7.52122	6.08721		0.004221	-11.7391	-8.12706
JL-2B	mAb conc. (μg/mL)	Inhibition (%)			mAb conc. (μg/mL)	Inhibition (%)			mAb conc. (μg/mL)	Inhibition (%)			mAb conc. (μg/mL)	Inhibition (%)			mAb conc. (μg/mL)	Inhibition (%)			mAb conc. (μg/mL)	Inhibition (%)			mAb conc. (μg/mL)	Inhibition (%)
	54.1125	75.6471	74.6117		54.1125	99.7604	98.9682		54.1125	100	99.9127		54.1125	99.9258	100		54.1125	99.672	99.7266		54.1125	100	100		54.1125	99.8951	99.9161
	13.5281	68.8499	79.2933		13.5281	99.3217	98.0051		13.5281	100	99.0836		13.5281	99.6663	99.8888		13.5281	98.7425	97.813		13.5281	99.0615	99.8382		13.5281	99.7273	99.8742
	3.38204	70.0203	75.5571		3.38204	89.7924	94.5967		3.38204	85.468	89.6138		3.38204	98.8506	98.591		3.38204	81.3559	74.3029		3.38204	81.4887	91.2621		3.38204	87.247	90.4772
	0.845509	60.9273	60.4321		0.845509	67.8746	64.1297		0.845509	50.0764	65.3502		0.845509	59.3993	51.4275		0.845509	48.0864	39.3931		0.845509	33.301	31.7476		0.845509	37.1369	37.3676
	0.211377	44.4519	52.1945		0.211377	31.6579	31.5774		0.211377	33.7988	40.1266		0.211377	19.911	32.1098		0.211377	38.1083	21.4051		0.211377	-0.67961	-1.16505		0.211377	3.05191	18.5317
	0.052844	26.086	42.6063		0.052844	27.0481	21.7476		0.052844	24.8964	36.6354		0.052844	19.6885	9.1954		0.052844	24.6583	16.9492		0.052844	-12.7508	-0.71197		0.052844	-16.1196	-10.9806
	0.013211	19.919	32.7932		0.013211	11.4777	5.4989		0.013211	15.0775	16.0812		0.013211	0.6674	2.5584		0.013211	27.8021	17.3319		0.013211	-16.9903	-0.58252		0.013211	-8.84111	-17.7766
	0.003303	6.2795	22.1247		0.003303	4.6026	-10.0315		0.003303	-12.7209	8.4006		0.003303	3.9303	8.046		0.003303	25.6151	0.5194		0.003303	-6.92557	-18.2524		0.003303	-16.0566	0.912428
JL-8B	mAb conc. (μg/mL)	Inhibition (%)			mAb conc. (μg/mL)	Inhibition (%)			mAb conc. (μg/mL)	Inhibition (%)			mAb conc. (μg/mL)	Inhibition (%)			mAb conc. (μg/mL)	Inhibition (%)			mAb conc. (μg/mL)	Inhibition (%)			mAb conc. (μg/mL)	Inhibition (%)
	58.5823	99.7961	100		58.5823	98.785	98.6738		58.5823	100	100		58.5823	99.5663	100		58.5823	73.879	64.9112		58.5823	100	100		58.5823	95.0098	95.8759
	14.6456	99.5413	99.4903		14.6456	91.0919	88.0855		14.6456	90.1609	91.4023		14.6456	82.7857	83.7531		14.6456	50.978	29.7924		14.6456	99.0615	99.8382		14.6456	63.955	73.9355
	3.66139	84.2508	89.0928		3.66139	49.4403	43.3809		3.66139	45.7011	61.2874		3.66139	45.1543	41.6514		3.66139	27.3548	23.8339		3.66139	81.4887	91.2621		3.66139	20.6928	35.9109
	0.915349	52.8542	67.1764		0.915349	14.2104	5.7629		0.915349	25.7471	36.8736		0.915349	28.6739	15.7631		0.915349	24.6464	9.8405		0.915349	33.301	31.7476		0.915349	7.7224	14.1355
	0.228837	42.6096	37.7166		0.228837	6.5435	-5.3815		0.228837	9.0575	30.8046		0.228837	12.1268	20.7339		0.228837	32.6512	12.5489		0.228837	-0.67961	-1.16505		0.228837	-9.104	-5.5573
	0.057209	37.8695	45.158		0.057209	-4.0036	-8.3003		0.057209	6.6207	22.1609		0.057209	10.3253	16.5638		0.057209	23.563	11.5859		0.057209	-12.7508	-0.71197		0.057209	16.3419	6.75327
	0.014302	29.9694	32.7727		0.014302	-6.0711	-7.4503		0.014302	19.7701	14.6207		0.014302	17.5646	17.6981		0.014302	31.5679	26.9937		0.014302	-16.9903	-0.58252		0.014302	5.3304	4.0313
	0.003576	38.736	29.052		0.003576	-2.2678	-1.1483		0.003576	15.0345	25.3333		0.003576	1.0842	-0.05		0.003576	15.6184	15.0767		0.003576	-6.92557	-18.2524		0.003576	1.0001	-10.9187
JL-8C	mAb conc. (μg/mL)	Inhibition (%)			mAb conc. (μg/mL)	Inhibition (%)			mAb conc. (μg/mL)	Inhibition (%)			mAb conc. (μg/mL)	Inhibition (%)			mAb conc. (μg/mL)	Inhibition (%)			mAb conc. (μg/mL)	Inhibition (%)			mAb conc. (μg/mL)	Inhibition (%)
	56.9476	97.9655	97.3905		56.9476	99.9121	99.3034		56.9476	99.9054	99.9054		56.9476	99.8417	99.5648		56.9476	98.1961	99.8688		56.9476	99.1633	97.0716		56.9476	98.8478	99.4469
	14.2369	95.4445	96.5502		14.2369	99.0667	98.4919		14.2369	100	100		14.2369	99.6835	99.9209		14.2369	98.8849	98.1633		14.2369	99.3564	99.5173		14.2369	99.4009	99.47
	3.55923	92.3043	88.368		3.55923	94.579	95.7097		3.55923	99.5269	99.4795		3.55923	97.8635	98.9318		3.55923	90.1607	89.1768		3.55923	97.3934	96.5889		3.55923	96.7277	97.0504
	0.889806	80.628	78.5935		0.889806	85.2795	86.1418		0.889806	87.5089	90.8682		0.889806	87.5371	79.822		0.889806	50.4428	53.0666		0.889806	65.9855	64.3765		0.889806	64.2355	70.2731
	0.222452	58.912	49.801		0.222452	61.5098	62.5222		0.222452	51.6442	52.9217		0.222452	25.2621	21.2265		0.222452	18.4651	21.8432		0.222452	18.4232	21.6412		0.222452	16.4881	22.71
	0.055613	43.7859	37.7267		0.055613	28.9073	39.1008		0.055613	31.8193	34.6108		0.055613	9.3571	25.4204		0.055613	15.0869	12.3319		0.055613	7.5463	3.4272		0.055613	3.4912	22.7791
	0.013903	43.6975	22.8218		0.013903	6.3428	15.5225		0.013903	-27.4663	11.19		0.013903	-5.9545	-9.2384		0.013903	9.5441	0.4592		0.013903	-2.9445	8.8978		0.013903	-11.8562	-0.1728
	0.003476	34.9403	-1.6807		0.003476	5.3345	1.3749		0.003476	-2.3421	24.2016		0.003476	-16.2809	-7.0227		0.003476	7.3467	4.2309		0.003476	7.2888	-5.712		0.003476	-14.4141	-9.8744
JM-1A	mAb conc. (μg/mL)	Inhibition (%)			mAb conc. (μg/mL)	Inhibition (%)			mAb conc. (μg/mL)	Inhibition (%)			mAb conc. (μg/mL)	Inhibition (%)			mAb conc. (μg/mL)	Inhibition (%)			mAb conc. (μg/mL)	Inhibition (%)			mAb conc. (μg/mL)	Inhibition (%)
	64.7668	99.7243	100		64.7668	99.933	99.9665		64.7668	100	100		64.7668	98.4298	98.9217		64.7668	99.1958	99.6344		64.7668	99.9285	99.9285		64.7668	100	99.9746
	16.1917	99.9449	100		16.1917	99.9196	99.9799		16.1917	99.8846	100		16.1917	89.1979	88.8763		16.1917	96.6368	97.3679		16.1917	99.8212	99.5709		16.1917	99.8477	99.7715
	4.04793	99.7243	99.6141		4.04793	99.1359	99.4909		4.04793	99.8557	99.8846		4.04793	72.342	69.8827		4.04793	87.0225	89.1062		4.04793	98.2121	96.5671		4.04793	99.4161	99.4161
	1.01198	99.0076	100		1.01198	94.3888	94.3955		1.01198	97.0856	95.6139		1.01198	48.9217	53.4431		1.01198	60.5922	59.0934		1.01198	90.0948	84.123		1.01198	94.2625	93.1455
	0.252995	96.8573	98.2081		0.252995	81.7777	83.3197		0.252995	87.3034	89.4965		0.252995	23.723	31.8199		0.252995	8.0607	37.781		0.252995	58.0905	58.162		0.252995	80.4519	75.5522
	0.063249	91.6196	93.1909		0.063249	64.8295	63.1904		0.063249	66.1232	71.3173		0.063249	4.616	14.51		0.063249	9.6326	25.3884		0.063249	27.2305	22.6533		0.063249	50.9774	36.9891
	0.015812	70.4755	76.3198		0.015812	27.9898	36.8076		0.015812	34.3241	34.4972		0.015812	-0.681	12.0507		0.015812	11.7894	11.3142		0.015812	10.8886	12.0329		0.015812	44.5798	15.1054
	0.003953	35.5755	38.6354		0.003953	27.2912	22.3927		0.003953	12.8841	8.0364		0.003953	11.6534	16.4397		0.003953	13.142	4.4782		0.003953	5.6678	26.1935		0.003953	20.4621	15.41
JM-6A	mAb conc. (μg/mL)	Inhibition (%)			mAb conc. (μg/mL)	Inhibition (%)			mAb conc. (μg/mL)	Inhibition (%)			mAb conc. (μg/mL)	Inhibition (%)			mAb conc. (μg/mL)	Inhibition (%)			mAb conc. (μg/mL)	Inhibition (%)			mAb conc. (μg/mL)	Inhibition (%)
	67.2495	99.9166	99.9444		67.2495	99.9531	100		67.2495	99.9373	100		67.2495	94.9205	95.8966		67.2495	99.3143	99.151		67.2495	100	100		67.2495	100	99.8901
	16.8124	100	100		16.8124	99.9197	99.9933		16.8124	100	99.9373		16.8124	81.0738	72.5054		16.8124	96.1796	94.4163		16.8124	97.3754	98.9701		16.8124	99.2032	99.423
	4.20309	99.9166	100		4.20309	99.8527	99.5783		4.20309	99.9687	99.9373		4.20309	58.8395	56.3449		4.20309	81.2245	82.6286		4.20309	87.3754	88.8372		4.20309	96.0434	95.329
	1.05077	99.7497	99.249		1.05077	96.4911	97.1745		1.05077	98.778	99.2167		1.05077	28.1634	32.791		1.05077	55.298	53.6653		1.05077	62.5581	46.6113		1.05077	75.7109	69.7486
	0.262693	97.8581	96.3282		0.262693	89.9177	88.7556		0.262693	94.9867	95.4253		0.262693	21.5112	20.6255		0.262693	32.2776	19.0204		0.262693	38.804	11.5282		0.262693	52.466	23.506
	0.065673	91.516	91.7942		0.065673	77.1357	74.4722		0.065673	79.7274	81.6074		0.065673	10.2856	11.5148		0.065673	25.649	10.0408		0.065673	13.4219	-6.94352		0.065673	32.5457	25.2919
	0.016418	72.8234	64.1168		0.016418	53.0404	42.3783		0.016418	38.9315	56.7915		0.016418	9.201	9.0202		0.016418	5.2735	12.7184		0.016418	30.6977	-14.2857		0.016418	29.798	0.013738
	0.004105	33.4075	21.6134		0.004105	20.6219	-8.5775		0.004105	19.5363	4.6217		0.004105	10.7195	-2.7477		0.004105	8.3429	0.7347		0.004105	21.6944	-8.47176		0.004105	30.2926	-14.1915

## Sheet: Fig. 4
JM-1A	NT against wild type				NT against BA.1				NT against BA.2				NT against BA.4/5				NT against BQ.1.1				NT against XBB.1.5				NT against XBB.1.16
	mAb conc. (μg/mL)	Inhibition (%)			mAb conc. (μg/mL)	Inhibition (%)			mAb conc. (μg/mL)	Inhibition (%)			mAb conc. (μg/mL)	Inhibition (%)			mAb conc. (μg/mL)	Inhibition (%)			mAb conc. (μg/mL)	Inhibition (%)			mAb conc. (μg/mL)	Inhibition (%)
	64.7668	99.7243	100		64.7668	99.933	99.9665		64.7668	100	100		64.7668	98.4298	98.9217		64.7668	99.1958	99.6344		64.7668	99.9285	99.9285		64.7668	100	99.9746
	16.1917	99.9449	100		16.1917	99.9196	99.9799		16.1917	99.8846	100		16.1917	89.1979	88.8763		16.1917	96.6368	97.3679		16.1917	99.8212	99.5709		16.1917	99.8477	99.7715
	4.04793	99.7243	99.6141		4.04793	99.1359	99.4909		4.04793	99.8557	99.8846		4.04793	72.342	69.8827		4.04793	87.0225	89.1062		4.04793	98.2121	96.5671		4.04793	99.4161	99.4161
	1.01198	99.0076	100		1.01198	94.3888	94.3955		1.01198	97.0856	95.6139		1.01198	48.9217	53.4431		1.01198	60.5922	59.0934		1.01198	90.0948	84.123		1.01198	94.2625	93.1455
	0.252995	96.8573	98.2081		0.252995	81.7777	83.3197		0.252995	87.3034	89.4965		0.252995	23.723	31.8199		0.252995	8.0607	37.781		0.252995	58.0905	58.162		0.252995	80.4519	75.5522
	0.063249	91.6196	93.1909		0.063249	64.8295	63.1904		0.063249	66.1232	71.3173		0.063249	4.616	14.51		0.063249	9.6326	25.3884		0.063249	27.2305	22.6533		0.063249	50.9774	36.9891
	0.015812	70.4755	76.3198		0.015812	27.9898	36.8076		0.015812	34.3241	34.4972		0.015812	-0.681	12.0507		0.015812	11.7894	11.3142		0.015812	10.8886	12.0329		0.015812	44.5798	15.1054
	0.003953	35.5755	38.6354		0.003953	27.2912	22.3927		0.003953	12.8841	8.0364		0.003953	11.6534	16.4397		0.003953	13.142	4.4782		0.003953	5.6678	26.1935		0.003953	20.4621	15.41
JM-1A_N59F	NT against wild type				NT against BA.1				NT against BA.2				NT against BA.4/5				NT against BQ.1.1				NT against XBB.1.5				NT against XBB.1.16
	mAb conc. (μg/mL)	Inhibition (%)			mAb conc. (μg/mL)	Inhibition (%)			mAb conc. (μg/mL)	Inhibition (%)			mAb conc. (μg/mL)	Inhibition (%)			mAb conc. (μg/mL)	Inhibition (%)			mAb conc. (μg/mL)	Inhibition (%)			mAb conc. (μg/mL)	Inhibition (%)
	63.7624	100	100		63.7624	100	99.9558		63.7624	99.972	100		63.7624	97.7207	95.3073		63.7624	99.9658	99.9658		63.7624	99.931	99.7929		63.7624	100	99.9789
	15.9406	99.8786	99.9595		15.9406	100	99.8232		15.9406	100	99.916		15.9406	81.8101	88.514		15.9406	93.2684	94.191		15.9406	98.7571	98.4464		15.9406	99.6415	99.2197
	3.98515	100	99.0287		3.98515	99.7348	98.8728		3.98515	99.916	100		3.98515	55.0391	57.2737		3.98515	75.3289	72.6636		3.98515	91.0582	91.2999		3.98515	96.5205	95.5715
	0.996287	99.7167	99.8381		0.996287	97.5467	95.9775		0.996287	99.6362	99.0764		0.996287	23.0838	26.4358		0.996287	33.7434	45.8739		0.996287	72.8293	68.5828		0.996287	82.9397	84.3948
	0.249072	99.1501	99.2311		0.249072	92.2422	89.2585		0.249072	94.5984	95.1022		0.249072	13.9665	4.2235		0.249072	16.2139	16.9998		0.249072	37.8215	38.1668		0.249072	60.3754	63.3488
	0.062268	94.2129	91.4609		0.062268	76.5057	72.2621		0.062268	82.3957	82.1718		0.062268	-3.8212	-5.6089		0.062268	-19.1867	0.119597		0.062268	2.15778	4.43639		0.062268	38.3804	51.8136
	0.015567	75.1518	85.3501		0.015567	45.6736	50.5802		0.015567	64.0918	55.1357		0.015567	-26.7039	3.2849		0.015567	8.6964	4.11755		0.015567	-13.3437	-10.5817		0.015567	44.6647	49.9367
	0.003892	7.48685	39.4577		0.003892	26.9312	11.5261		0.003892	34.8447	21.1027		0.003892	2.1676	-11.7765		0.003892	-2.7849	-9.51649		0.003892	-32.0214	-19.7307		0.003892	26.8874	38.992
JM-1A_G32F	NT against wild type				NT against BA.1				NT against BA.2				NT against BA.4/5				NT against BQ.1.1				NT against XBB.1.5				NT against XBB.1.16
	mAb conc. (μg/mL)	Inhibition (%)			mAb conc. (μg/mL)	Inhibition (%)			mAb conc. (μg/mL)	Inhibition (%)			mAb conc. (μg/mL)	Inhibition (%)			mAb conc. (μg/mL)	Inhibition (%)			mAb conc. (μg/mL)	Inhibition (%)			mAb conc. (μg/mL)	Inhibition (%)
	55.3795	100	99.938		55.3795	100	100		55.3795	100	99.9489		55.3795	99.8074	99.6469		55.3795	99.9469	99.9204		55.3795	99.9089	100		55.3795	99.9801	99.9403
	13.8449	99.8451	100		13.8449	100	99.502		13.8449	100	100		13.8449	98.3949	99.6469		13.8449	99.9204	99.9734		13.8449	99.9089	100		13.8449	99.7411	100
	3.46122	97.8625	99.8451		3.46122	99.6127	99.9447		3.46122	99.3361	99.9489		3.46122	96.8539	94.382		3.46122	97.6905	97.2392		3.46122	97.0156	97.9724		3.46122	99.4822	98.6258
	0.865305	99.0087	98.2652		0.865305	97.4177	98.0448		0.865305	98.2638	98.7233		0.865305	86.3563	83.0498		0.865305	85.0544	83.382		0.865305	86.7183	84.0301		0.865305	92.2326	92.3521
	0.216326	96.9331	94.5477		0.216326	92.4744	92.8433		0.216326	93.7699	90.5273		0.216326	66.1958	75.4414		0.216326	62.49	68.1179		0.216326	65.0757	59.9727		0.216326	66.6799	71.6192
	0.054082	81.7534	84.6035		0.054082	77.0543	79.7842		0.054082	69.6157	61.8282		0.054082	39.5827	45.6501		0.054082	45.1553	38.0409		0.054082	25.4585	29.6959		0.054082	28.58	43.816
	0.01352	47.119	36.5551		0.01352	45.6239	34.0035		0.01352	40.6613	23.018		0.01352	16.5971	14.0931		0.01352	-2.1768	11.0433		0.01352	10.0809	5.16004		0.01352	31.4678	27.6638
	0.00338	11.5551	15.4275		0.00338	15.5215	9.1026		0.00338	1.6213	-6.80454		0.00338	9.374	13.6758		0.00338	10.4593	-4.59251		0.00338	1.60611	9.53412		0.00338	9.04202	20.8524

## Sheet: S4 Fig
	Variable region nucleotide mutation													Variable region amino acid mutation
	non-neut mAb VH			Neut mAb VH			non-neut mAb VL			Neut mAb VL				non-neut mAb VH			Neut mAb VH			non-neut mAb VL			Neut mAb VL
	Primary series	Booster dose	Infection	Primary series	Booster dose	Infection	Primary series	Booster dose	Infection	Primary series	Booster dose	Infection		Primary series	Booster dose	Infection	Primary series	Booster dose	Infection	Primary series	Booster dose	Infection	Primary series	Booster dose	Infection
	5	6	0	13	7	0	8	5	3	4	9	1		3	5	0	7	6	0	6	5	2	2	4	1
	5	15	0	12	9	4	2	5	0	1	7	2		3	10	0	6	5	3	1	4	0	0	6	1
	2	17	0	9	11	2	1	5	0	1	2	0		2	12	0	5	6	1	1	4	0	1	2	0
	3	24	8	3	17	0	2	6	4	0	5	0		2	14	4	2	13	0	1	5	2	0	4	0
	2	12	11	4	21	3	0	13	3	3	4	0		1	10	9	2	13	3	0	8	1	1	3	0
	2	17	4	2	11	0	0	8	0	5	9	0		1	9	3	1	9	0	0	7	0	4	7	0
	2	2	4	5	7	0	1	2	13	2	2	1		1	2	3	3	4	0	1	1	9	1	2	1
	2	5	3	31	15	0	1	5	0	0	6	2		1	3	3	21	11	0	1	4	0	0	3	1
	4	12	0	2	11	2	2	12	1	0	4	0		1	9	0	0	7	2	2	4	1	0	1	0
	4	7		13	12	0	5	11		5	5	0		4	6		9	7	0	5	8		3	4	0
	3	11		6	20	0	0	3		1	5	0		1	3		6	13	0	0	1		1	4	0
	4	18		3	11	13	4	9		1	11	6		4	15		2	5	8	4	2		1	6	3
	5	17		2	15	2	4	6		1	3	2		3	10		2	7	1	1	3		1	2	2
	3	19		3	17	1	0	12		3	7	0		2	9		2	9	1	0	7		3	4	0
	6	13		5	21	1	1	9		0	8	0		5	8		3	17	1	0	6		0	7	0
	9	4		1	11	0	1	6		6	8	1		7	3		1	5	0	1	3		4	4	0
	3	12		6	14	3	2	7		5	10	0		2	7		5	9	3	1	5		4	4	0
	2	15		1	8	0	0	6		5	4	0		2	12		1	7	0	0	3		4	4	0
	3	9		7	22	5	0	5		0	4	3		2	4		5	13	4	0	3		0	3	2
	4	14		4	3	2	2	7		1	10	2		3	9		3	3	2	2	3		0	8	1
	7	7		3	8		1	1		0	4			4	4		3	5		0	1		0	2
	2	6		1	16		4	6		4	9			2	5		1	10		4	6		0	5
	0	4		5	18		5	5		4	13			0	2		5	10		3	3		4	8
	4	11		6			1	5		0				2	7		5			1	2		0
	5	6		1			3	6		1				4	5		1			2	5		0
	3			3			2			3				3			2			2			2
	0			5			4			4				0			2			3			3
	0			9			4			2				0			5			4			0
	8			3			0			1				6			3			0			1
	4			6			2			1				4			6			2			0
	3			6			1			0				3			5			0			0
	1			5			4			1				1			3			3			0
	0			5			1			3				0			3			1			1
	3			5			2			0				2			4			2			0
	5			8			0			5				5			6			0			3
	1			3			0			6				1			3			0			4
	1			2			1			4				1			2			1			4
	0			4			1			0				0			3			1			0
	5			2			1			1				5			2			0			1
	0			3			1			0				0			3			1			0
	0			3			1			0				0			3			1			0
	6			7			0			0				3			4			0			0
	6			2			2			2				4			1			2			2
	5			4			1			3				4			2			1			2
	5			2			1			1				5			2			0			1
	6			7			0			2				5			6			0			1
	5			3			1			1				5			3			0			1
	4			5			1			2				4			4			1			1
	3			2			1			1				1			1			1			1
	5			4			1			0				5			4			1			0
	4			2			2			5				2			2			1			4
	6			6			5			1				4			4			1			1
	36			5			2			1				25			4			2			1
	3			2			3			2				2			2			2			2
	2			2			3			5				1			2			0			3
	8			7			4			4				2			6			4			4
	2			1			2			4				0			1			2			3
	2			0			3			4				1			0			0			3
	0			1			3			3				0			0			3			2
	4			7			4			5				4			5			3			5
	17			3			1			1				13			3			0			1
	5			5			2			5				4			5			1			3
	5			6			0			3				3			3			0			3
	4			7			8			4				1			3			5			4
	7			5			3			1				5			5			3			1
	1			11			6			2				1			8			3			1
	4			6			6			2				3			4			4			2
	0			8			3			1				0			6			2			0
	2			5			2			1				1			2			2			1
	11			9			1			1				9			5			0			1
	2			5			0			2				1			4			0			2
	6			12			8			4				6			8			7			3
	7			8			1			2				6			7			0			0
	5			7			1			2				4			6			1			1
	5			12			5			5				4			8			4			3
	7			4			3			1				6			4			3			1
	4			4			4			2				3			4			3			1
	6			7			1			0				5			5			1			0
	4			8			0			1				3			7			0			0
	8			6			3			0				5			4			1			0
	2			6			2			1				2			6			0			1
	7			6			0			0				5			6			0			0
	6			2			2			2				5			1			2			2
	9			6			1			2				5			5			0			2
	0			4			0			0				0			3			0			0
	4			7			2			0				4			5			1			0
	1			3			0			0				1			3			0			0
	8			6			1			1				4			4			1			1
	5			1			9			6				3			1			3			4
	10			7			2			1				5			4			2			1
	6			4			5			1				4			4			3			1
	0			17			2			6				0			12			1			5
	8			7			4			2				6			4			2			1
	0			8			2			1				0			7			1			1
	2			4			9			1				1			3			4			1
	10			2			1			6				8			2			1			4
	2			25			0			3				1			17			0			3
	2			7			2			0				1			6			0			0
	5			3			2			1				5			1			2			1
	7			12			6			0				4			7			6			0
	10			5			4			3				7			3			3			2
	4			6			0			0				2			4			0			0
	6			9			0			4				5			7			0			3
	4			14			1			3				3			10			1			3
	4			15			0			2				4			10			0			0
	5			10			0			8				5			7			0			6
	8			8			2			9				6			5			1			8
	1			10			0			1				1			6			0			1
	4			5			2			1				2			3			2			1
	5			2			2			4				2			2			0			2
	2			8			2			4				2			6			2			3
	5			5			0			4				2			5			0			4
	5						2							5						2
	2						1							2						1
	11						1							9						1
	15						4							8						4
	7						2							6						1
	11						0							9						0
	4						7							4						6
	6						5							5						3
	10						5							9						5
	5						3							3						2
	13						2							6						2
	13						2							10						2
	5						3							3						3
	9						11							5						3
	1						1							0						1
	1						2							1						2
	3						2							3						2
	9						4							7						4
	3						1							2						1
	4						3							3						3
	2						1							2						0
	9						4							6						3
	10						1							6						1
